# Supplementary material for: Whole-genome surveillance identifies markers of Plasmodium falciparum drug resistance and novel genomic regions under selection in Mozambique
Source: mBio. 2023 Sep 26;14(5):e01768-23. doi: 10.1128/mbio.01768-23 (PMC10653802; doi:10.1128/mbio.01768-23)
Supplement: Table S2 — Clonality calculations. [file mbio.01768-23-s0006.xlsx]

## Sheet: Sheet1
Sample	# mixed calls	Fws_score
Moz-1	575	0.98383
Moz-10	1987	0.933099		Calculated including samples where ≥75% core genome covered by ≥5 reads
Moz-100	6124	0.753599			Indicates <75% coveraged by ≥5 reads
Moz-101					Indicates >2x median # of mixed calls or Fws <0.95
Moz-102
Moz-103	495	0.984548
Moz-104	6453	0.813514
Moz-105	8355	0.718936
Moz-106	9863	0.573491
Moz-107	284	0.991842
Moz-108	546	0.986327
Moz-109	2425	0.862045
Moz-11	3275	0.890074
Moz-110
Moz-111	10101	0.643961
Moz-112	4210	0.825959
Moz-113	633	0.980007
Moz-114
Moz-115	669	0.983982
Moz-116
Moz-117	1925	0.938706
Moz-118	10265	0.597016
Moz-119
Moz-12	3426	0.861711
Moz-120	478	0.986387
Moz-13	627	0.979343
Moz-14
Moz-15	2754	0.883893
Moz-16	5022	0.761773
Moz-17	575	0.982868
Moz-18	800	0.975208
Moz-19	10430	0.617636
Moz-2	1769	0.927938
Moz-20
Moz-21
Moz-22
Moz-23	615	0.980367
Moz-24	3612	0.873153
Moz-25	522	0.984547
Moz-26	600	0.983114
Moz-27	663	0.983683
Moz-28
Moz-29	11117	0.631157
Moz-3
Moz-30	711	0.981734
Moz-31	1694	0.936558
Moz-32
Moz-33	4744	0.84236
Moz-34	523	0.987489
Moz-35	377	0.985857
Moz-36	609	0.984248
Moz-37	5642	0.799111
Moz-38
Moz-39	335	0.988481
Moz-4
Moz-40	612	0.981295
Moz-41
Moz-42	9148	0.660411
Moz-43	597	0.982176
Moz-44	728	0.980958
Moz-45	857	0.962194
Moz-46	2921	0.896364
Moz-47
Moz-48	591	0.984594
Moz-49	649	0.975327
Moz-5	452	0.988211
Moz-50
Moz-51
Moz-52
Moz-53	2571	0.897004
Moz-54
Moz-55
Moz-56
Moz-57
Moz-58	7242	0.705398
Moz-59	7714	0.647544
Moz-6	546	0.983495
Moz-60	874	0.972463
Moz-61	8635	0.64705
Moz-62	1168	0.95347
Moz-63	746	0.979787
Moz-64	7899	0.706726
Moz-65	2620	0.91434
Moz-66	11810	0.543892
Moz-67	679	0.981548
Moz-68	9489	0.651967
Moz-69
Moz-7	537	0.984743
Moz-70	12209	0.521197
Moz-71	650	0.983067
Moz-72	795	0.978792
Moz-73	306	0.990749
Moz-74	624	0.983607
Moz-75	648	0.981588
Moz-76	591	0.98418
Moz-77	7693	0.746945
Moz-78	8777	0.757328
Moz-79
Moz-8	7397	0.700232
Moz-80	12301	0.560535
Moz-81
Moz-82	9092	0.668973
Moz-83	489	0.98439
Moz-84	13734	0.464914
Moz-85
Moz-86	1165	0.954431
Moz-87	13574	0.499952
Moz-88	548	0.978536
Moz-89	371	0.990185
Moz-9	421	0.989421
Moz-90
Moz-91
Moz-92	750	0.979423
Moz-93	621	0.984554
Moz-94	7037	0.718996
Moz-95	636	0.983922
Moz-96	4	0.999631
Moz-97
Moz-98
Moz-99
